# Supplementary material for: N58A Exerts Analgesic Effect on Trigeminal Neuralgia by Regulating the MAPK Pathway and Tetrodotoxin-Resistant Sodium Channel
Source: Toxins (Basel). 2021 May 17;13(5):357. doi: 10.3390/toxins13050357 (PMC8157219; doi:10.3390/toxins13050357)
Supplement: Supplementary file 1 [file toxins-13-00357-s001.zip]

Archive with 1 entries (1 files):
- toxins-1186420-supplementary.pdf
